# Supplementary material for: Intermittent Fasting Ameliorates Testicular Damage via Oxidative Stress Modulation in a Genetic Absence Epilepsy Rat Model
Source: Int J Mol Sci. 2026 Apr 18;27(8):3619. doi: 10.3390/ijms27083619 (PMC13115940; doi:10.3390/ijms27083619)
Supplement: Supplementary file 1 [file ijms-27-03619-s001.zip]

Archive with 1 entries (1 files):
- ijms-4170086-supplementary.pdf
